# Supplementary material for: Evaluating Machine Learning Models for Stroke Prognosis and Prediction in Atrial Fibrillation Patients: A Comprehensive Meta-Analysis
Source: Diagnostics (Basel). 2024 Oct 26;14(21):2391. doi: 10.3390/diagnostics14212391 (PMC11545060; doi:10.3390/diagnostics14212391)
Supplement: Supplementary file 1 [file diagnostics-14-02391-s001.zip]

Archive with 1 entries (1 files):
- diagnostics-3253018-supplementary.pdf
